# Supplementary material for: Interpretation of Epidemiological Studies on the Relationship Between Mobile Phone Use and Cancer
Source: Epidemiologia (Basel). 2026 Jun 17;7(3):86. doi: 10.3390/epidemiologia7030086 (PMC13298853; doi:10.3390/epidemiologia7030086)
Supplement: Supplementary file 1 [file epidemiologia-07-00086-s001.zip]

Archive with 2 entries (2 files):
- Epidemiologia Interpretation Supplement 1 without Endnote.pdf
- Epidemiologia Interpretation Supplement 2 without Endnote.pdf
